# Supplementary material for: Contextual Barriers to Implementing Open-Source Electronic Health Record Systems for Low- and Lower-Middle-Income Countries: Scoping Review
Source: J Med Internet Res. 2024 Aug 1;26:e45242. doi: 10.2196/45242 (PMC11327637; doi:10.2196/45242)
Supplement: Multimedia Appendix 6 [file jmir_v26i1e45242_app6.xlsx]

## Sheet: MMAT Checklist 2021
Mixed Method Appraisal Tool
First Author	Gyamfi			Jawhari			Mohammed-Rajput			Muinga			Oza			Were			Verma
Year	2017 [101]			2016 [84]			2011 [9]			2018 [21]			2017 [28]			2010 [102]			2021 [83]
Researcher / Reviewer	SB	RR	Consensus	SB	RR	Consensus	SB	RR	Consensus	SB	RR	Consensus	SB	RR	Consensus	SB	RR	Consensus	SB	RR	Consensus
Screening questions (Yes, Can't tell, No)
S1. Are there clear research questions?	Yes	Yes	Yes	Yes	Yes	Yes	Yes	Yes	Yes	Yes	Yes	Yes	Yes	Yes	Yes	Yes	Yes	Yes	Yes	Yes	Yes
S2. Do the collected data allow to address the research questions?	Yes	Yes	Yes	Yes	Yes	Yes	Yes	Yes	Yes	Yes	Yes	Yes	Yes	Yes	Yes	Yes	Yes	Yes	Yes	Yes	Yes
1. Qualitative studies
1.1. Is the qualitative approach appropriate to answer the research question?	Yes	Yes	Yes	Yes	Yes	Yes	Yes	Yes	Yes	Yes	Yes	Yes							Yes	Yes	Yes
1.2. Are the qualitative data collection methods adequate to address the research question?	Yes	Yes	Yes	Yes	Yes	Yes	Yes	Yes	Yes	Yes	Yes	Yes							Yes	Yes	Yes
1.3. Are the findings adequately derived from the data?	Yes	Yes	Yes	Yes	Yes	Yes	Yes	Can't tell	Can't tell	Can't tell	No	No							Yes	Yes	Yes
1.4. Is the interpretation of results sufficiently substantiated by data?	Yes	Yes	Yes	Yes	Yes	Yes	Yes	Yes	Yes	No	No	No							Yes	Yes	Yes
1.5. Is there coherence between qualitative data sources, collection, analysis and interpretation?	Yes	Yes	Yes	Yes	Yes	Yes	Yes	No	No	No	No	No							Yes	Yes	Yes
Comments	The study design is very clear. There is sufficient detail for data collection, analysis, and interpretation.			Clearly defined concepts, and a rigorous study - detailing data collection, analysis, and interpretation.			The study clearly identifies the purpose, design and justification for use of diverse methods.	They use a variety of methods of data collection but its unclear what data they included in their analysis - it seems to be only survey results, not the interviews	It is unclear what data was included in the analysis. No mention of the qualitative data aspect - analysis of interviews.	There is little reference to indicate some of the findings are derived from the data, overall it remains quite vague. Cannot see how many interviews were conducted. There is no indication of data analysis.	No information about analysis.								The study design is very clear. There is sufficient detail for data collection methods, analysis, findings and interpretation, and recommendations.
2. Randomized control trials
2.1. Is randomization appropriately performed?
2.2. Are the groups comparable at baseline?
2.3. Are there complete outcome data?
2.4. Are outcome assessors blinded to the intervention provided?
2.5 Did the participants adhere to the assigned intervention?
Comments
3. Non-randomized studies
3.1. Are the participants representative of the target population?																Yes	Yes	Yes
3.2. Are measurements appropriate regarding both the outcome and intervention (or exposure)?																Yes	Yes	Yes
3.3. Are there complete outcome data?																Yes	Yes	Yes
3.4. Are the confounders accounted for in the design and analysis?																Yes	Yes	Yes
3.5. During the study period, is the intervention administered (or exposure occurred) as intended?																Yes	Yes	Yes
Comments																A clearly defined study, purpose, detailed justifications for methods, analysis, and interpretation.	The time-motion study fits better under non-randomised studies because comparing before and after
4. Quantitative Descriptive Studies
4.1. Is the sampling strategy relevant to address the research question?													Yes	Yes	Yes	Yes	Yes	Yes	Yes	Yes	Yes
4.2. Is the sample representative of the target population?													Yes	Yes	Yes	Yes	Yes	Yes	Can't tell	Can't tell	Can't tell
4.3. Are the measurements appropriate?													Can't tell	Can't tell	Can't tell	Can't tell	Can't tell	Can't tell	Yes	Yes	Yes
4.4. Is the risk of nonresponse bias low?													Can't tell	Can't tell	Can't tell	Yes	Yes	Yes	Yes	Yes	Yes
4.5. Is the statistical analysis appropriate to answer the research question?													Yes	Yes	Yes	Yes	Yes	Yes	No	No	No
Comments													Clearly defined study - detailing methodological justifications, analysis, and interpretation.	No information given about questionnaire design, e.g. if previously validated questionnaire. Don't know how many people asked to complete questionnaire so can't judge response bias		A clearly defined study, purpose, detailed justifications for methods, analysis, and interpretation.	Answers here relate to survey			Have quantitative data from range of sources but low response to survey so risk of response bias
5. Mixed Methods Studies
5.1. Is there an adequate rationale for using a mixed methods design to address the research question?																			Yes	Yes	Yes
5.2. Are the different components of the study effectively integrated to answer the research question?																			Yes	Yes	Yes
5.3. Are the outputs of the integration of qualitative and quantitative components adequately interpreted?																			Yes	Yes	Yes
5.4. Are divergences and inconsistencies between quantitative and qualitative results adequately addressed?																			Yes	Yes	Yes
5.5. Do the different components of the study adhere to the quality criteria of each tradition of the methods involved?																			Yes	Yes	Yes
Comments
Overall comments			A good quality paper satisfying all the criteria.			A good quality paper satisfying all the criteria.			A moderate quality paper.			A moderate quality paper.			A good quality paper.			A good quality paper.			A good quality paper satisfying all the criteria.

## Sheet: CASP Checklist 2021
Critical Appraisal Skills Programme Tool (Systematic Review)
First Author	Syzdykova			Akanbi
Year	2017 [24]			2012 [44]
Researcher	SB	RR	Consensus	SB	RR	Consensus
Screening questions (Yes, Can't tell, No - comments)
Section A: Are the results of the review valid?
1. Did the review address a clearly focused question?	Yes	Yes	Yes	Yes	Yes	Yes
2. Did the authors look for the right type of papers?	Yes	Yes	Yes	Yes	Yes	Yes
3. Do you think all the important, relevant studies were included?	No	No	No	No	No	No
4. Did the review’s authors do enough to assess quality of the included studies?	No	No	No	No	No	No
5. If the results of the review have been combined, was it reasonable to do so?	Yes (comparison and description of five OS EHR systems)	Yes	Yes	Yes (table summary)	Yes	Yes
Comments	Not a rigorous review in terms of types database searched - excludes other key databases (e.g. Embase, CINHAL) or grey literature that may offer more papers. There is no list or indication of all the synonyms for key terms utilised (e.g. EHR/ EMR), and not all synonyms were used to search for papers. No key terms used (or their synonyms) to search for low- and middle income countries or low resou…	Studies used just for identifying OS EHRs, rather than extracting any other data for the studies		Not a rigorous review in terms of the databases searched: excludes other key databases (e.g. Embase, CINHAL) or grey literature that may offer more papers. No information about the type(s) of quality assessment for included studies. There are restrictive key search terms, could have used further terms e.g. sub-Saharan Africa (and country), electronic patient record, medical record system, patient…
Section B: What are the results?
6. What are the overall results of the review?	The systematic review explores five popular EHRs that can be used in low-resource settings: comparison of key features or characteristics. Presented as a narrative analysis, and a matrix table with several aspects of the evaluated EHR systems.			The use of open source healthcare software was documented in 95.2% of publications. Barriers to adoption of EHRs include high cost of procurement and maintenance, poor network infrastructure and lack of comfort among health workers with electronic medical records.
7. How precise are the results?	The results may be precise for describing and comparing the types of OS EHR systems. However, the results do not address the key study focus: "The aim of this study was to conduct a systematic review of open-source EHR systems based on the requirements and limitations of low-resource settings." It generalises to all LMICs - the search terms used do not include 'LMIC' concept. One resource-constra…			The study utilises the terms 'sub-Saharan Africa' and 'Africa' interchangeably (it is confusing), this raises credibility concerns, as the key study aim is to: "review availability of EHRs in sub-Saharan Africa." The inclusion/ exclusion criteria is confusing as the study's focus is sub-Saharan Africa, but the criteria states Africa. It appears that the study results indeed cover use of EHRs in '…
Section C: Will the results help locally?
8. Can the results be applied to the local population?	Yes	Yes	Yes	Yes	Yes	Yes
9. Were all important outcomes considered?	No	No	No	No	No	No
10. Are the benefits worth the harms and costs?	Yes	Yes	Yes	Yes	Yes	Yes
Comments	An interesting and informative comparison of five types of OS EHR systems, discussing features, strengths and weaknesses.			Overall an interesting study providing useful insights into the processes and challenges in adopting EHRs in sub-Saharan Africa.
